# Supplementary material for: Quantitative Microvascular Change Analysis Using a Semi-Automated Algorithm in Macula-on Rhegmatogenous Retinal Detachment Assessed by Swept-Source Optical Coherence Tomography Angiography
Source: Diagnostics (Basel). 2024 Apr 1;14(7):750. doi: 10.3390/diagnostics14070750 (PMC11011992; doi:10.3390/diagnostics14070750)
Supplement: Supplementary file 1 [file diagnostics-14-00750-s001.zip]

Archive with 1 entries (1 files):
- diagnostics-2905422-supplementary.pdf
